# Supplementary material for: Trends of improved water and sanitation coverage around the globe between 1990 and 2010: inequality among countries and performance of official development assistance
Source: Glob Health Action. 2017 Jun 12;10(1):1327170. doi: 10.1080/16549716.2017.1327170 (PMC5496049; doi:10.1080/16549716.2017.1327170)
Supplement: Appendix [file zgha_a_1327170_sm1926.xlsx]

## Sheet: Sheet1
ODA per capita (Water & Sanitation, USD)
Rank	country	2001	2002	2003	2004	2005	2006	2007	2008	2009	2010	Total
1	Tuvalu	0	0	1.77218	0	0	0	0.236545	0	614.29	5.3923	621.691
2	Cape Verde	12.727	18.6925	3.04064	19.4575	4.79933	47.2304	16.1741	4.85365	63.294	11.9225	202.192
3	Lesotho	1.77521	3.37474	2.06323	9.57042	26.8279	1.56003	4.21343	79.5056	13.7686	21.5071	164.166
4	Albania	3.71257	5.54841	11.7171	7.53858	13.9549	4.21338	23.3312	51.7694	11.3405	23.9644	157.09
5	Iraq	0.0209741	0.0387253	1.88185	31.6442	25.7397	23.7037	7.15794	23.3948	14.957	17.755	146.294
6	Maldives	0.213333	0.400877	0.11066	0.0594174	0	14.8168	0.379621	96.3331	1.71561	2.37762	116.407
7	Guyana	0	17.1144	0.0615307	0	15.2013	14.0646	36.349	0.119845	15.9245	15.8724	114.708
8	Djibouti	10.4798	10.3496	0.93934	0.385926	0	16.5645	29.7588	13.6999	29.2269	2.87018	114.275
9	Timor-Leste	16.7582	1.4782	1.21481	16.3385	11.9205	20.8327	1.87085	3.66344	11.1052	23.0496	108.232
10	Gabon	0	0	0.0233785	12.9951	0.00554986	0	39.0828	0.129514	0.127441	51.5729	103.937
11	Suriname	0.00645346	11.1037	0.826433	44.4903	0	0.183604	1.21076	0	38.8007	0.00277333	96.6247
12	Nepal	9.04851	0.397674	2.06902	1.61148	1.13415	0.80541	0.0735906	0.994517	0.434416	1.25878	91.109
13	Tunisia	2.23142	2.42359	8.0336	15.4743	5.04866	7.18022	12.4403	0.191308	25.9651	8.85143	87.8399
14	Armenia	2.8136	0.762695	0.923929	18.1065	6.88335	0.182973	13.7431	20.3235	0.886259	13.4697	78.0956
15	Azerbaijan	0.0370553	2.42497	4.72643	2.84817	4.15398	3.88395	0.571498	3.45382	40.1255	3.2333	65.4587
16	Nicaragua	4.49893	0.406973	3.21546	2.1436	1.54375	9.47515	6.16087	17.0881	11.8099	8.27704	64.6198
17	Senegal	17.095	1.70847	1.16407	0.891162	5.47492	5.11221	5.32218	2.63408	12.2578	8.78287	60.4428
18	Nauru	0	0	0	0	17.2374	0	0.2602	21.2981	0.8104	20.7354	60.3415
19	Solomon Islands	0.290143	0	0.0738952	0.202556	1.86025	1.68472	0.23477	0.716127	43.5283	7.76287	56.3537
20	Bolivia	1.37063	3.39974	2.28361	5.30899	2.18745	6.4609	4.85485	9.08837	9.35614	11.8052	56.1158
21	Kiribati	3.13704	4.61943	0.346636	0	0.0677778	0	0.00386316	0	0.0826939	47.2006	55.4581
22	Mongolia	0	3.48536	0.418313	13.5817	0.40281	3.02548	7.24117	5.73032	6.41261	13.3803	53.6781
23	Mauritania	0.283834	3.72791	0.566373	10.4532	1.24323	3.31659	5.26654	5.62501	0.564978	20.1087	51.1563
24	Benin	0.911978	0.462343	6.02386	11.934	8.64235	8.63057	4.4169	2.97826	4.4214	1.74267	50.1643
25	Morocco	5.64046	1.02293	0.426531	3.43422	1.86763	7.53545	5.39279	11.1611	4.59317	8.37855	49.4528
26	Burkina Faso	7.7492	3.40251	0.307151	4.77871	1.79365	0.199586	4.16385	6.12523	17.8863	2.18847	48.5947
27	Namibia	4.73435	3.84135	2.6689	4.55631	2.00693	1.1206	2.25693	3.85959	5.61368	17.2945	47.9531
28	Honduras	1.17727	0.643719	8.16672	1.13765	3.58095	2.1038	12.3753	7.17144	0.827552	4.83985	42.0242
29	Vietnam	3.53475	2.50455	2.81953	3.58318	2.30677	5.03299	2.20035	6.21776	7.37572	4.04519	39.6208
30	Georgia	1.01018	0.95711	0.804442	0.0258258	0.0362765	6.63943	0.17367	25.8593	3.50921	0.480692	39.4961
31	Mozambique	1.64014	1.15987	0.657415	1.03557	3.24034	3.62322	5.04982	14.651	3.0092	3.40853	37.4751
32	Ghana	1.93363	0.766468	1.01022	13.1955	1.62759	4.47395	3.81024	3.29058	0.81632	5.88973	36.8142
33	Mali	0.868194	1.50048	1.33996	2.35902	2.89969	3.66219	3.22142	4.9249	7.25888	6.6576	34.6923
34	United Republic of Tanzania	0.451666	1.08087	4.98746	0.927429	2.18344	3.23408	9.28967	3.46629	3.6684	3.34183	32.6311
35	El Salvador	3.96889	1.23533	1.08014	0.872075	1.2074	0.819688	6.35963	5.74777	6.4598	4.80266	32.5534
36	Zambia	2.25795	1.57057	1.62776	2.42791	4.23984	4.24512	4.65381	6.16082	2.20814	2.38621	31.7781
37	Yemen	0.187754	7.99976	0.741928	0.647231	1.32824	3.24736	1.51347	4.64022	9.14376	1.51258	30.9623
38	Gambia	0.153328	1.89255	0.342617	1.82005	7.54623	2.01629	5.98463	2.25969	0.631658	6.36341	29.0105
39	Papua New Guinea	6.38219	0.0320344	0.01819	0.0406357	2.43483	0.029454	5.08254	0.00111601	0.00911319	14.0469	28.077
40	Belize	11.0423	0.375466	0.0334727	0	0	0	0.00104167	0.0545914	0.0841303	15.4279	27.0189
41	Kenya	0.78833	0.23857	0.554339	2.74733	1.31749	2.53474	8.05048	1.56154	4.4488	4.06389	26.3055
42	Comoros	8.05626	0	0	6.67772	0	1.54797	0.00437426	0.00907716	1.96115	7.93028	26.1868
43	Uganda	1.92642	2.71201	3.49015	2.23442	1.57863	3.24312	2.53589	1.89347	3.1943	2.77756	25.586
44	Chad	0.309523	2.02154	8.64491	1.52103	5.42792	1.87626	0.0805778	1.40299	0.0746919	3.07837	24.4378
45	Dominican Republic	0.504736	1.15424	2.05404	1.00324	0.202783	0.945649	0.310347	0.503587	5.4448	11.9916	24.1151
46	Niger	5.97198	0.961032	2.61646	1.06312	1.73005	4.86175	1.93773	2.02504	2.01878	0.435516	23.6215
47	Sierra Leone	0.442837	0.204462	1.66433	3.16778	0.759173	1.85017	1.97072	0.916332	2.75047	9.74789	23.4742
48	Haiti	0.288371	0.280697	0.660525	0.145806	0.556989	2.757	1.55586	0.881725	12.2681	3.58351	22.9786
49	Rwanda	0.984985	2.61078	0.457503	1.46246	1.68538	2.25802	2.16268	3.59321	2.89436	4.41228	22.5217
50	Sao Tome & Principe	4.13027	0.159178	0	0	1.11619	2.04061	3.6388	2.40315	3.3684	4.59763	21.4542
51	Cambodia	1.94119	1.668	2.72902	1.39835	0.537006	1.43988	0.39067	2.45218	4.7351	3.09669	20.3881
52	Peru	0.17575	0.704911	0.292542	1.08588	0.44535	1.1133	0.319231	4.76272	5.12831	6.2534	20.2814
53	Swaziland	0	0	5.33419	0.195733	0.265321	0.42125	0.755182	0.604836	0.41015	11.9885	19.9752
54	Liberia	0	0	0.000551233	0.0981083	0.303057	0.109654	1.71835	2.29643	1.91357	12.9465	19.3863
55	Burundi	1.31904	0.135749	1.21756	0.489989	3.46878	3.97477	0.0917107	3.83763	1.95779	2.26109	18.7541
56	Laos	1.17166	0.231002	0.663086	0.483822	1.91322	4.81039	6.58558	0.345017	0.449951	1.98019	18.6339
57	Afghanistan	0.0384444	1.23735	2.18213	0.98257	0.757216	5.40593	0.823121	3.02233	1.95825	2.11466	18.522
58	Angola	0.71472	0.666266	2.98624	0.273613	1.77776	0.716615	2.97693	5.76569	0.270413	0.249305	16.3976
59	Kazakhstan	1.226	1.67173	12.5406	0.0852254	0.372448	0.0354147	0.0167187	0.0489686	0.0710402	0.0087997	16.077
60	Guinea-Bissau	0.23333	4.99067	0.121556	0.330227	0.10422	3.86966	0.707412	3.29272	0.526547	1.80445	15.9808
61	Uzbekistan	0.0154889	1.11288	0.137399	0.0906342	0.358329	0.0330964	1.00451	0.119935	6.68923	5.12786	14.6894
62	Cameroon	0.302473	0.135897	0.0643932	0.170607	0.0964566	2.43257	2.13088	0.115356	3.24636	5.84442	14.5394
63	Guinea	4.91088	0.0199328	0.0980636	0.577238	2.37245	1.59828	2.59762	0.175745	0.236876	1.64206	14.2292
64	Ecuador	2.05913	0.646475	0.577701	0.671275	0.956516	5.14993	0.395879	0.720356	0.27538	1.82214	13.2748
65	Bhutan	0.0714619	0.000118721	3.08271	0.0627788	0.389904	0.378071	0.143116	0.225313	0.16509	8.17235	12.6909
66	Malawi	0.571356	1.17989	0.688715	0.128413	0.331654	1.17827	3.91691	3.06244	0.123125	1.48964	12.6704
67	Egypt	1.6102	0.662793	0.69067	0.757803	1.61164	0.734172	1.14499	1.68501	0.943717	2.82097	12.662
68	Congo, Rep.	0	0	4.40387	0.232579	0	0.407063	0.00087155	0.0202246	5.41947	2.17776	12.6618
69	Ethiopia	0.354877	0.30676	0.279861	1.5233	0.247873	1.92117	2.01814	2.47421	1.50888	1.59555	12.2306
70	Eritrea	1.11563	0.797213	2.81537	0.130617	0.367598	1.39365	2.83446	2.361	0.159554	0.150362	12.1254
71	Guatemala	0.513124	0.682573	0.423384	1.29888	1.48657	1.58492	0.349129	0.468925	3.20092	1.77906	11.7875
72	Tajikistan	0.604566	2.74648	0.0640429	0.812501	0.318583	2.86814	0.411087	2.60445	0.8552	0.46174	11.7468
73	Equatorial Guinea	0.1	1.97714	0.343061	7.18453	0.365546	0.263196	1.03515	0.00257967	0.0398151	0	11.311
74	Bangladesh	0.671045	0.0917102	0.311822	0.525094	0.613474	2.14215	1.98258	1.09177	1.29222	2.15411	10.876
75	Congo, Dem. Rep.	0.0220212	0.900212	0.0174029	0.018501	0.67131	0.89514	2.85746	0.769705	3.19382	1.20246	10.548
76	Zimbabwe	0.100972	0.02183	0.0593219	0.0121974	0.0631678	0.154224	0.130457	6.68725	1.59827	1.31658	10.1443
77	Madagascar	1.24316	0.407185	0.279029	0.757647	0.447355	4.36809	0.282738	0.58707	0.191526	0.473453	9.03726
78	Central African Rep.	0.0562258	0	0.00443389	0.00111917	0	0.326053	2.65025	0.0216015	2.47955	3.40913	8.94837
79	Marshall Islands	0	0	0.0304717	0.298633	0.145177	2.96366	0.455458	0	1.20974	3.78069	8.88382
80	South Africa	0.144673	0.441928	1.05612	1.42519	0.349266	1.20414	3.14378	0.157022	0.148371	0.0521102	8.1226
81	Turkey	0.919393	0.00380474	0.00259801	0.00308488	0.633329	0.00281123	0.0267622	0.317373	4.06698	1.23302	7.20915
82	Nigeria	0.512587	0.432708	0.145733	1.67038	1.55374	0.712058	0.807979	0.571758	0.0421544	0.564698	7.0138
83	Cote d'Ivoire	0.92123	0.00623391	0.0325642	0.00427126	0.00525702	0.0226181	0.109985	2.87998	0.00998206	2.37953	6.37165
84	Algeria	0.40103	1.03799	1.15542	0.214987	1.06549	0.10023	0.0963701	0.0470373	0.547161	1.26718	5.93289
85	Togo	0.370457	0.00117788	0.136388	1.50843	0.0218799	0.0899694	0.0377251	0.335398	2.59213	0.397807	5.49136
86	Indonesia	0.223352	0.0674518	0.316524	0.139747	0.733406	1.18181	0.202789	0.763442	0.724769	1.03312	5.38642
87	Pakistan	0.0363572	0.0817031	0.382206	0.137947	0.411072	0.164538	0.166148	0.52613	0.754672	1.19931	3.86009
88	India	0.243033	0.147513	0.261689	0.0937849	0.531323	0.561043	0.782627	0.261148	0.671021	0.238213	3.79139
89	Brazil	0.0177894	0.00407916	0.177054	1.07931	0.111488	0.0393748	0.0156488	0.0210051	0.183915	1.25519	2.90486
90	Somalia	0.206228	0.412022	0.303635	0.388145	0.0842308	0.290111	0.232336	0.459553	0.411391	0.0636714	2.85132
91	Paraguay	0	0.00248031	0.0190007	0.335272	0.0402249	0.0890324	0.0584968	0.211072	1.43501	0.352213	2.5428
92	Micronesia, Fed. States	0	0	0.0148165	0	0	0.519973	0.0234414	0	0.217459	1.57418	2.34987
93	China	0.162605	0.157175	0.174914	0.129148	0.424867	0.185094	0.41841	0.0651858	0.118169	0.120977	1.95654
94	Philippines	0.189285	0.182177	0.436601	0.0313138	0.146055	0.171453	0.160928	0.242804	0.251239	0.141276	1.95313
95	Botswana	0	0.0218299	1.32978	0	0.00910425	0.341064	0.0560271	0.0386174	0.00164513	0.0554968	1.85356
96	Mexico	0.0123925	0.00443181	0.00809321	0.00778075	0.675101	0.516572	0.0709717	0.024639	0.118687	0.275337	1.71401
97	Myanmar	0.121367	0.0183301	0.0554661	0.0169756	0.0138214	0.0255764	0.0460908	0.0756278	0.0660508	0.224366	0.663672
98	Oman	0.00375706	0.00129371	0.00765661	0.00758248	0.0140047	0.0222832	0.0636277	0	0.133919	0.0854763	0.339601
99	Iran	0	0	0.010237	0.0425889	0.0421626	0.0392699	0.0253195	0.0167044	0.0208718	0.0217458	0.2189
100	Korea, Dem. Rep.	0.0331277	0.00575813	0.0154299	0.003591	0.0227765	0.00619626	0.0385982	0.0524768	0.00816448	0.0288753	0.214994
101	Turkmenistan	0.00250259	0.0697572	0.00218348	0.00215988	0	0.00858951	0.0128056	0	0.00776106	0.00359639	0.109356
102	Saudi Arabia	0.000383298	0.000487628	0.000752571	0.0022585	0.00164766	0.00416443	0.0232034	0	0	0	0.0328974
103	Libya	0	0	0	0	0	0.00124706	0.00125	0.00128901	0.001219	0	0.00500507
